# Supplementary material for: Small molecules that disrupt RAD54-BLM interaction hamper tumor proliferation in colon cancer chemoresistance models
Source: J Clin Invest. 2024 Feb 29;134(8):e161941. doi: 10.1172/JCI161941 (PMC11014671; doi:10.1172/JCI161941)
Supplement: Supporting data values [file jci-134-161941-s063.xlsx]

## Sheet: Fig 1A
Protein complementation assay
	Luminescence intensity (arbitary units)
	R1	R2	R3
BLM-F1	4663.88	4163.02	4994.75
BLM-F2	4945.03	5144.22	5331.76
N-Rad54 F1	2807.68	2093.48	2380.49
C-Rad54 F1	2510.83	2003.61	2770.96
N-Rad54+C-Rad54	4417.76	4444.5	4666.19
C-Rad54+BLM-F2	4650.41	3585.92	4811.18
C-Rad54+BLM-F1	4226.83	4827.85	5250.6
N-Rad54+BLM-F1	3070.91	4794.79	5006.29
N-Rad54+BLM-F2	26871.6	26666.1	29116.1

## Sheet: Fig 1E
Restriction Enzyme Acceessibility assay
	Fraction Uncut
	R1	R2	R3
RAD54+ATP (0 min)	1	1	1
RAD54+ATP (2 min)	0.925272	0.953757	0.904472
RAD54+ATP (4 min)	0.835616	0.897842	0.897959
RAD54+ATP (6 min)	0.770588	0.845588	0.872165
RAD54+ATP (8 min)	0.742222	0.815152	0.822616
RAD54+ATP (10 min)	0.734783	0.776119	0.690698
RAD54 + BLM 1-212 (0 min)	1	1	1
RAD54 + BLM 1-212 (2 min)	0.853608	0.885986	0.892857
RAD54 + BLM 1-212 (4 min)	0.684211	0.792683	0.8
RAD54 + BLM 1-212 (6 min)	0.625263	0.570732	0.607353
RAD54 + BLM 1-212 (8 min)	0.570213	0.461444	0.462687
RAD54 + BLM 1-212 (10 min)	0.513187	0.442236	0.486486
RAD54 + BLM WT Peptide (0 min)	1	1	1
RAD54 + BLM WT Peptide (2 min)	0.889831	0.92	0.865031
RAD54 + BLM WT Peptide (4 min)	0.829392	0.83252	0.763333
RAD54 + BLM WT Peptide (6 min)	0.598246	0.678333	0.684211
RAD54 + BLM WT Peptide (8 min)	0.56383	0.5	0.548276
RAD54 + BLM WT Peptide (10 min)	0.487273	0.466899	0.517857
RAD54 + BLM Scr Peptide (0 min)	1	1	1
RAD54 + BLM Scr Peptide (2 min)	0.884483	0.948505	0.907436
RAD54 + BLM Scr Peptide (4 min)	0.876091	0.930579	0.890625
RAD54 + BLM Scr Peptide (6 min)	0.873874	0.856643	0.868852
RAD54 + BLM Scr Peptide (8 min)	0.877778	0.854545	0.864615
RAD54 + BLM Scr Peptide (10 min)	0.883929	0.835793	0.857812
	Average
RAD54+ATP (0 min)	1
RAD54+ATP (2 min)	0.927834
RAD54+ATP (4 min)	0.877139
RAD54+ATP (6 min)	0.829447
RAD54+ATP (8 min)	0.79333
RAD54+ATP (10 min)	0.733867
RAD54 + BLM 1-212 (0 min)	1
RAD54 + BLM 1-212 (2 min)	0.877484
RAD54 + BLM 1-212 (4 min)	0.758964
RAD54 + BLM 1-212 (6 min)	0.601116
RAD54 + BLM 1-212 (8 min)	0.498115
RAD54 + BLM 1-212 (10 min)	0.480636
RAD54 + BLM WT Peptide (0 min)	1
RAD54 + BLM WT Peptide (2 min)	0.89162
RAD54 + BLM WT Peptide (4 min)	0.808415
RAD54 + BLM WT Peptide (6 min)	0.653596
RAD54 + BLM WT Peptide (8 min)	0.537369
RAD54 + BLM WT Peptide (10 min)	0.490676
RAD54 + BLM Scr Peptide (0 min)	1
RAD54 + BLM Scr Peptide (2 min)	0.913474
RAD54 + BLM Scr Peptide (4 min)	0.899098
RAD54 + BLM Scr Peptide (6 min)	0.866457
RAD54 + BLM Scr Peptide (8 min)	0.865646
RAD54 + BLM Scr Peptide (10 min)	0.859178

## Sheet: Fig 1F
Alpha-32 ATP binding assay
	Counts per minute
	R1	R2	R3
RAD54	8006	8064	6528
RAD54 + BLM peptide (181-212)	15020	13600	11280
RAD54 + Scrambled peptide	5725	3552	2720

## Sheet: Fig 1G
Percentage of ATP hydrolysis
	R1			R2			R3
	Counts	Total counts	Percentage	Counts	Total counts	Percentage	Counts	Total counts	Percentage
No Protein	24.62	470	5.2383	263.5	5100	5.16667	150.5	3560	4.22753
RAD54	36.54	470	7.77447	478	5100	9.37255	320	3560	8.98876
BLM (1-212) Conc 1	26.73	470	5.68723	280	5100	5.4902	220.5	3560	6.19382
BLM peptide Conc 1	17.62	470	3.74894	240	5100	4.70588	143	3560	4.01685
Scrambled Peptide Conc 1	10.5	470	2.23404	220.5	5100	4.32353	137	3560	3.84831
RAD54 + BLM (1-212) Conc 1	150.67	470	32.0574	1750	5100	34.3137	1200	3560	33.7079
RAD54 + BLM (1-212) Conc 2	237.5	470	50.5319	2710	5100	53.1373	1820	3560	51.1236
RAD54 + BLM (1-212) Conc 3	370.4	470	78.8085	4200	5100	82.3529	2854	3560	80.1685
RAD54 + BLM peptide Conc 1	136.1	470	28.9574	1460	5100	28.6275	1245	3560	34.9719
RAD54 + BLM peptide Conc 2	225	470	47.8723	2460.7	5100	48.249	1936	3560	54.382
RAD54 + BLM peptide Conc 3	382	470	81.2766	4454	5100	87.3333	2900	3560	81.4607
RAD54 + BLM Sc Conc 1	19.6	470	4.17021	233.5	5100	4.57843	180	3560	5.05618
RAD54 + BLM Sc Conc 2	22	470	4.68085	262	5100	5.13725	160	3560	4.49438
RAD54 + BLM Sc Conc 3	20.4	470	4.34043	270	5100	5.29412	192	3560	5.39326

## Sheet: Fig 1H
Tryptophan Florescence assay
Florescence intensity (arbitary units)
BLM peptide											Scrambled peptide
Wavelength(nm)	Blank	hRAD54 alone	hRAD54+50nM BLM(181-212) peptide	hRAD54+100nM BLM(181-212) peptide	hRAD54+150nM BLM(181-212) peptide	hRAD54+200nM BLM(181-212) peptide	hRAD54+250nM BLM(181-212) peptide	hRAD54+300nM BLM(181-212) peptide			Wavelength(nm)	hRAD54 alone	hRAD54+50nM Scrambled peptide	hRAD54+100nM Scrambled peptide	hRAD54+150nM Scrambled peptide	hRAD54+200nM Scrambled peptide	hRAD54+250nM Scrambled peptide	hRAD54+300nM Scrambled peptide
292.03	5.40753	9.56162	12.6979	18.3635	34.6107	40.0182	45.0182	45.5182			292.03	14.8722	15.3794	11.7251	15.3794	17.3794	18.8794	20.7405
292.96	5.31056	11.1202	15.1688	22.199	38.917	44.2275	49.2275	49.7275			292.96	16.6344	17.3734	13.1882	17.3734	19.3734	19.0315	23.5486
294.06	5.51417	12.9552	16.7331	24.8831	42.0732	47.5873	52.5873	53.0873			294.06	18.3015	19.068	14.6258	19.068	21.068	20.6698	26.0561
295	5.34634	15.2338	18.3953	26.9464	46.2323	51.5786	56.5786	57.0786			295	20.5021	20.8861	16.2753	20.8861	22.8861	22.7358	29.1478
295.93	5.26824	16.27	20.1469	28.8335	50.148	55.4163	60.4163	60.9163			295.93	21.7622	22.911	18.1706	22.911	24.911	24.4642	31.6682
297.03	5.49216	17.6735	21.9665	30.8722	53.6729	59.165	64.165	64.665			297.03	23.3802	24.6501	19.6931	24.6501	26.6501	26.1871	34.1797
297.96	5.70677	19.1218	23.9018	33.4386	56.8657	62.5725	67.5725	68.0725			297.96	24.7882	25.7965	21.878	25.7965	27.7965	27.9355	36.0953
299.06	5.66641	21.3242	25.8356	36.7874	59.5737	65.2401	70.2401	70.7401			299.06	26.6399	27.1704	24.3869	27.1704	29.1704	29.3368	37.7286
300	5.31572	23.3533	27.9307	40.0339	63.1391	68.4548	73.4548	73.9548			300	28.5125	29.7236	26.3773	29.7236	31.7236	31.0211	40.0395
301.07	5.15919	25.6797	30.366	42.5823	65.6071	70.7663	75.7663	76.2663			301.07	30.8752	31.9485	27.5568	31.9485	33.9485	33.3802	42.0491
302	5.19557	27.5501	32.4325	45.2218	68.9931	74.1887	79.1887	79.6887			302	33.2415	33.6073	29.3788	33.6073	35.6073	35.4121	43.491
303.07	5.69136	28.6736	33.587	46.4475	69.5771	75.2685	80.2685	80.7685			303.07	34.7859	34.6806	31.9028	34.6806	36.6806	36.6115	43.8274
304	6.1123	30.0314	34.1958	47.7679	71.5859	77.6982	82.6982	83.1982			304	36.6236	36.5583	33.9754	36.5583	38.5583	37.7597	45.5818
305.07	6.59218	30.668	35.4629	48.9696	72.2411	78.8333	83.8333	84.3333			305.07	37.7055	38.4906	34.9625	38.4906	40.4906	39.5784	47.1738
306	7.03752	32.2514	36.6452	50.6	73.7776	80.8151	85.8151	86.3151			306	39.7243	40.5175	35.9237	40.5175	42.5175	41.5452	49.1586
307.07	7.47293	34.1352	37.8038	51.2898	73.1774	80.6503	85.6503	86.1503			307.07	42.0651	41.7366	37.8218	41.7366	43.7366	43.5821	50.8091
308	7.92994	35.6029	38.6374	51.6925	74.1032	82.0332	87.0332	87.5332			308	43.7226	43.1096	40.2877	43.1096	45.1096	44.7796	52.3219
309.07	8.11971	36.831	40.1534	52.4791	75.8696	83.9894	88.9894	89.4894			309.07	44.9163	44.8064	41.9682	44.8064	46.8064	46.4198	53.2962
310	8.08528	38.9536	42.5911	53.5909	77.0489	85.1342	90.1342	90.6342			310	46.5693	46.39	43.9732	46.39	48.39	48.3409	54.6496
310.93	7.61574	41.2923	45.2045	55.8696	77.6146	85.2304	90.2304	90.7304			310.93	48.556	49.1299	46.0449	49.1299	51.1299	50.3596	56.1928
312.03	7.26371	44.9003	47.1081	58.1295	79.378	86.6417	91.6417	92.1417			312.03	51.4017	51.6511	48.8779	51.6511	53.6511	52.982	57.3975
312.96	6.50144	48.7537	49.2096	62.2858	81.7005	88.2019	93.2019	93.7019			312.96	54.4383	53.7976	51.7158	53.7976	55.7976	55.9134	59.224
314.06	5.68461	52.8674	51.8365	64.9921	82.8849	88.5695	93.5695	94.0695			314.06	57.9094	55.8589	54.5368	55.8589	57.8589	58.1144	61.1581
315	5.04204	53.6087	54.6744	66.7494	84.0879	89.13	94.13	94.63			315	58.7341	57.4399	55.4536	57.4399	59.4399	60.0014	62.9715
315.93	5.12543	54.6969	56.4999	66.717	83.77	88.8954	93.8954	94.3954			315.93	59.887	58.1607	55.8341	58.1607	60.1607	60.8565	64.5684
317.03	5.19005	55.8049	57.2703	68.895	83.9966	89.1867	94.1867	94.6867			317.03	60.758	58.5206	57.438	58.5206	60.5206	61.5961	65.4303
317.96	4.95312	60.0411	57.9574	70.724	84.6095	89.5626	94.5626	95.0626			317.96	64.7543	61.5783	59.428	61.5783	63.5783	62.2575	65.3345
319.06	4.71321	62.4419	59.4052	71.2324	84.3664	89.0796	94.0796	94.5796			319.06	66.918	63.6317	61.0265	63.6317	65.6317	65.3182	66.0673
320	4.47617	63.6533	61.6563	72.2419	83.6812	88.1574	93.1574	93.6574			320	68.2509	65.8785	62.7731	65.8785	67.8785	67.3687	66.4235
321.07	4.59757	65.0109	62.6922	72.9309	83.4442	88.0418	93.0418	93.5418			321.07	69.7004	66.3204	64.1281	66.3204	68.3204	69.2571	67.1326
322	4.68946	66.2642	62.8585	73.6768	84.1586	88.848	93.848	94.348			322	70.888	66.6138	64.4999	66.6138	68.6138	69.7285	68.3553
323.07	4.62381	67.0756	63.9434	73.5193	84.4786	89.1024	94.1024	94.6024			323.07	71.3707	65.8563	65.8359	65.8563	67.8563	70.1795	71.296
324	4.29509	66.7773	64.7201	75.3333	84.7052	89.0003	94.0003	94.5003			324	71.0629	67.4487	67.9098	67.4487	69.4487	69.685	71.2984
325.07	4.28561	69.0227	65.3756	76.3109	83.937	88.2226	93.2226	93.7226			325.07	73.3442	69.1859	68.9745	69.1859	71.1859	70.9582	70.6665
326	4.32152	69.4042	65.7718	76.7076	83.545	87.8665	92.8665	93.3665			326	73.9439	70.9192	69.8973	70.9192	72.9192	72.65	70.4583
327.07	4.53976	69.4455	66.9578	76.2244	82.4547	86.9944	91.9944	92.4944			327.07	73.9945	71.4185	70.7155	71.4185	73.4185	74.201	70.4871
328	4.54901	69.0169	67.9784	76.0687	83.6774	88.2264	93.2264	93.7264			328	73.3809	72.3313	71.4199	72.3313	74.3313	74.9093	70.6727
329.07	4.36403	70.1894	68.4704	76.6396	85.4396	89.8037	94.8037	95.3037			329.07	74.3604	72.5607	71.1446	72.5607	74.5607	76.0163	70.3691
330	4.17101	70.63	68.3259	76.753	85.7586	89.9296	94.9296	95.4296			330	75.0811	72.9065	72.2767	72.9065	74.9065	76.2538	71.1763
330.93	4.45104	69.8295	67.7992	76.4791	82.6244	87.0755	92.0755	92.5755			330.93	74.61	72.005	72.7298	72.005	74.005	76.1265	71.2445
332.03	4.78044	69.5651	67.1456	76.0074	80.1305	84.9109	89.9109	90.4109			332.03	74.116	71.9237	72.1138	71.9237	73.9237	75.1756	70.6243
332.96	4.55089	71.1174	67.5188	76.4681	79.7719	84.3228	89.3228	89.8228			332.96	75.2008	72.1522	70.9764	72.1522	74.1522	75.6532	70.3841
334.06	4.08346	72.4739	67.9597	77.1408	79.0133	83.0968	88.0968	88.5968			334.06	76.39	73.0809	71.9637	73.0809	75.0809	76.1197	70.701
335	3.91608	71.6141	68.3097	77.1129	78.4383	82.3544	87.3544	87.8544			335	75.7533	73.0605	72.8598	73.0605	75.0605	76.7483	70.9848
335.93	4.1392	71.194	67.5185	76.064	77.573	81.7122	86.7122	87.2122			335.93	75.4517	72.6358	72.6517	72.6358	74.6358	76.3374	70.7663
337.03	4.25772	70.8298	66.6494	75.1654	77.1877	81.4454	86.4454	86.9454			337.03	74.962	72.0473	71.5132	72.0473	74.0473	76.0172	70.2995
337.96	4.13223	70.9428	66.5256	74.6448	77.7042	81.8364	86.8364	87.3364			337.96	74.8708	71.4665	70.8448	71.4665	73.4665	75.6728	70.4735
339.06	3.92803	71.076	67.4546	74.187	77.513	81.441	86.441	86.941			339.06	74.7769	71.8415	72.2476	71.8415	73.8415	75.1707	71.0424
340	3.70092	71.4839	68.1407	73.468	76.7617	80.4626	85.4626	85.9626			340	75.3344	72.1461	72.3554	72.1461	74.1461	75.5686	70.83
341.07	3.85048	70.535	66.1921	72.8433	73.5143	77.3647	82.3647	82.8647			341.07	74.7442	71.5232	73.0296	71.5232	73.5232	75.4965	70.4244
342	4.20921	68.9972	64.6487	72.6015	72.8001	77.0093	82.0093	82.5093			342	73.4941	70.4972	71.4131	70.4972	72.4972	74.6645	69.2498
343.07	4.49694	67.625	63.7557	71.5424	72.1732	76.6701	81.6701	82.1701			343.07	71.8828	70.1168	71.7366	70.1168	72.1168	73.7095	69.5458
344	4.25783	67.1099	63.7696	71.3408	71.4501	75.708	80.708	81.208			344	71.4469	69.2211	70.6392	69.2211	71.2211	73.8559	66.8922
345.07	4.33704	67.4408	61.9913	70.2456	69.1246	73.4616	78.4616	78.9616			345.07	71.6787	68.8291	70.5416	68.8291	70.8291	72.6419	65.6428
346	4.23792	67.0553	60.9852	70.3382	67.7521	71.99	76.99	77.49			346	71.4416	68.7965	69.234	68.7965	70.7965	72.4283	63.8843
347.07	4.38631	66.4317	60.4686	68.917	66.4008	70.7871	75.7871	76.2871			347.07	70.5767	67.7626	67.5866	67.7626	69.7626	72.1481	64.1131
348	4.14501	67.3758	60.7782	68.8905	65.2615	69.4065	74.4065	74.9065			348	71.6033	65.6677	68.017	65.6677	67.6677	71.5039	63.2938
349.07	4.22744	66.9987	59.8063	67.9572	65.1203	69.3478	74.3478	74.8478			349.07	71.1664	64.9527	68.3078	64.9527	66.9527	69.0853	61.9258
350	4.16766	65.0046	58.7203	67.1124	64.8126	68.9802	73.9802	74.4802			350	69.1704	64.8372	67.6397	64.8372	66.8372	68.5125	61.1167
351.07	4.16584	63.286	58.2525	65.4239	63.9028	68.0687	73.0687	73.5687			351.07	67.4433	64.2407	65.1206	64.2407	66.2407	68.339	61.0043
352	4.15731	62.644	57.8796	64.854	61.879	66.0363	71.0363	71.5363			352	66.8087	63.1834	64.0448	63.1834	65.1834	67.7493	61.3831
353.07	4.1647	61.4752	58.2772	63.631	60.209	64.3737	69.3737	69.8737			353.07	65.632	61.9427	63.3544	61.9427	63.9427	66.676	60.6131
354	4.15686	59.6461	58.0468	62.1133	59.1066	63.2634	68.2634	68.7634			354	64.0249	60.4122	62.163	60.4122	62.4122	65.4505	59.4707
355.07	4.37875	58.3424	55.3549	60.3056	57.9139	62.2926	67.2926	67.7926			355.07	62.8311	58.7276	60.312	58.7276	60.7276	63.6903	57.524
356	4.48865	57.609	53.7459	59.2694	56.5207	61.0093	66.0093	66.5093			356	61.8562	57.156	59.0049	57.156	59.156	62.1176	56.2743
357.07	4.24722	56.672	53.3828	57.7133	55.6321	59.8794	64.8794	65.3794			357.07	60.7239	55.9578	59.1142	55.9578	57.9578	60.8974	55.4007
358	4.05191	54.2337	52.4424	56.5374	54.2191	58.271	63.271	63.771			358	58.7452	55.1344	57.3071	55.1344	57.1344	59.6531	53.9695
359.07	4.51153	51.9705	48.6338	54.3813	52.5826	57.0941	62.0941	62.5941			359.07	56.5745	53.5928	55.6854	53.5928	55.5928	58.1748	51.8463
360	4.60399	50.4428	46.9851	52.9229	51.0895	55.6935	60.6935	61.1935			360	54.9626	52.6958	54.696	52.6958	54.6958	57.0003	50.6912
361.07	4.51982	50.2011	45.7445	51.4292	50.3164	54.8362	59.8362	60.3362			361.07	54.5114	51.8082	54.5427	51.8082	53.8082	56.28	49.7031
362	4.31023	48.6688	45.2511	50.8678	48.7628	53.0731	58.0731	58.5731			362	53.2077	51.7317	52.779	51.7317	53.7317	55.5178	48.1559
363.07	4.53892	47.1364	44.0287	49.0891	47.2963	51.8353	56.8353	57.3353			363.07	51.6448	50.3493	51.1498	50.3493	52.3493	55.003	46.711
364	4.50847	44.839	43.5014	47.5798	45.7818	50.2903	55.2903	55.7903			364	49.1623	48.9523	49.4508	48.9523	50.9523	53.8797	45.8401
365.07	4.32325	44.4984	43.0067	46.3025	45.0936	49.4168	54.4168	54.9168			365.07	48.5435	46.977	47.6156	46.977	48.977	52.6375	45.982
366	4.04514	43.6329	42.1681	45.2366	43.9053	47.9505	52.9505	53.4505			366	47.751	45.5184	46.3777	45.5184	47.5184	50.7551	44.5793
367.07	4.11813	43.8009	40.3254	44.1784	41.9243	46.0424	51.0424	51.5424			367.07	48.0486	43.7902	45.1763	43.7902	45.7902	48.9455	43.0785
368	4.24774	42.3424	38.4435	42.2664	39.6698	43.9175	48.9175	49.4175			368	46.4966	42.1155	43.7715	42.1155	44.1155	47.1606	40.9028
369.07	4.15427	39.6469	37.0553	40.3964	38.8893	43.0435	48.0435	48.5435			369.07	43.7901	41.4771	42.755	41.4771	43.4771	45.709	40.5861
370	4.14315	37.0379	35.2878	38.8872	37.9973	42.1405	47.1405	47.6405			370	41.0833	40.3539	41.5703	40.3539	42.3539	44.9883	39.1643
371.07	4.04539	36.2782	34.1141	38.4793	37.1211	41.1665	46.1665	46.6665			371.07	40.1044	39.3464	40.1925	39.3464	41.3464	43.9517	37.8672
372	3.8262	36.0569	33.559	37.6561	35.7011	39.5273	44.5273	45.0273			372	39.8872	38.112	38.2386	38.112	40.112	43.0656	36.4678
373.07	3.83032	34.8906	32.5931	36.4288	33.981	37.8113	42.8113	43.3113			373.07	38.6668	37.5157	36.4344	37.5157	39.5157	41.6079	35.1107
374	3.77612	33.8146	31.3471	34.8621	32.622	36.3982	41.3982	41.8982			374	37.66	35.694	34.9598	35.694	37.694	41.0699	33.5583
375.07	3.84539	32.7946	29.5194	33.0537	32.1537	35.9991	40.9991	41.4991			375.07	36.4979	34.22	34.1617	34.22	36.22	39.1247	32.126
376	3.70324	31.2841	28.5408	31.2878	31.1453	34.8486	39.8486	40.3486			376	35.0619	33.2019	33.1614	33.2019	35.2019	37.8621	30.9711
377.07	3.77782	29.3927	27.6433	29.7786	29.3964	33.1742	38.1742	38.6742			377.07	33.2324	32.3764	32.1101	32.3764	34.3764	36.6274	30.0292
378	3.83971	27.4426	26.1342	28.5695	27.66	31.4997	36.4997	36.9997			378	31.4752	30.6741	31.1564	30.6741	32.6741	35.8145	29.269
379.07	4.03261	26.0214	24.1814	27.2238	26.7234	30.756	35.756	36.256			379.07	29.9265	29.6273	30.361	29.6273	31.6273	33.9812	28.1786
380	3.90507	25.3209	23.4143	26.6604	25.9286	29.8337	34.8337	35.3337			380	29.0163	28.6503	28.6892	28.6503	30.6503	33.2548	26.9717
381.07	3.69538	24.7378	23.5385	25.6875	25.2809	28.9762	33.9762	34.4762			381.07	28.4187	27.5574	27.7629	27.5574	29.5574	32.36	25.9138
382	3.6809	23.2498	22.1006	24.8191	24.1106	27.7915	32.7915	33.2915			382	27.1098	25.8518	26.4006	25.8518	27.8518	31.0718	25.5498
383.07	3.85999	21.8968	20.2901	23.5616	22.5951	26.4551	31.4551	31.9551			383.07	25.7395	24.9554	25.3481	24.9554	26.9554	29.1727	24.6908
384	3.84273	20.7438	18.961	22.8966	21.5435	25.3862	30.3862	30.8862			384	24.5464	24.3874	23.9325	24.3874	26.3874	28.4727	23.3591
385.07	3.80257	20.1945	18.5618	21.2758	20.6594	24.4619	29.4619	29.9619			385.07	23.8304	23.2674	23.4357	23.2674	25.2674	27.9276	21.7643
386	3.63593	19.6375	18.169	20.3733	20.0255	23.6615	28.6615	29.1615			386	23.0123	22.393	22.6621	22.393	24.393	26.934	21.2102
387.07	3.3748	19.4537	17.7604	19.9842	19.6671	23.0419	28.0419	28.5419			387.07	22.4812	21.3829	21.7179	21.3829	23.3829	26.1541	20.7108
388	3.02747	18.2546	17.4034	19.7813	19.2493	22.2768	27.2768	27.7768			388	21.1741	20.7406	20.8068	20.7406	22.7406	25.2302	19.939
389.07	2.91948	16.9545	16.9413	19.0908	18.4583	21.3777	26.3777	26.8777			389.07	20.0065	19.5412	19.8926	19.5412	21.5412	24.3486	18.7847
390	3.05202	16.1586	16.0305	18.3955	17.3028	20.3549	25.3549	25.8549			390	19.2784	18.9557	19.2496	18.9557	20.9557	22.9087	18.4944
391.06	3.11977	16.0123	14.9385	17.0434	16.6114	19.7312	24.7312	25.2312			391.06	19.1633	17.9932	18.1325	17.9932	19.9932	22.388	18.2681
391.96	3.15104	14.7022	14.1634	15.8619	15.4132	18.5643	23.5643	24.0643			391.96	17.7963	16.9353	17.4484	16.9353	18.9353	21.462	17.3861
393.03	3.09414	13.918	13.2704	15.1025	14.974	18.0682	23.0682	23.5682			393.03	16.8774	16.1002	16.6553	16.1002	18.1002	20.4922	16.3646
393.93	2.95941	13.2971	13.0293	15.024	14.25	17.2094	22.2094	22.7094			393.93	16.1991	15.2911	15.9847	15.2911	17.2911	19.7349	15.5858
395	2.90195	12.9396	12.4365	14.3176	13.6259	16.5278	21.5278	22.0278			395	15.8008	14.9208	15.1469	14.9208	16.9208	18.8486	14.5802
396.06	2.86116	11.824	11.7194	13.3777	12.7714	15.6325	20.6325	21.1325			396.06	14.5579	14.0224	14.5927	14.0224	16.0224	18.4616	13.2929
396.96	2.73387	11.4968	11.0602	12.6148	12.1825	14.9164	19.9164	20.4164			396.96	13.9667	13.7927	14.3495	13.7927	15.7927	17.6497	12.9055
398.03	2.46994	11.3366	11.0679	12.3811	12.0968	14.5667	19.5667	20.0667			398.03	13.8619	13.2779	13.8954	13.2779	15.2779	17.5567	12.7683
398.93	2.52538	10.6991	10.6258	11.8856	11.3938	13.9191	18.9191	19.4191			398.93	13.3272	13.1905	13.0324	13.1905	15.1905	16.7225	12.6265
400	2.62816	10.2207	9.614	11.1454	10.5019	13.13	18.13	18.63			400	12.8447	12.591	12.1126	12.591	14.591	16.5877	12.3873
401.07	2.62399	9.52904	9.13673	10.761	9.62368	12.2477	17.2477	17.7477			401.07	12.1149	12.2382	11.9101	12.2382	14.2382	16.0952	11.7664
402	2.5859	8.874	8.75843	10.5076	9.56697	12.1529	17.1529	17.6529			402	11.4829	11.3764	11.3713	11.3764	13.3764	15.7763	10.8589
403.07	2.6089	8.00388	8.54522	9.84186	9.3243	11.9332	16.9332	17.4332			403.07	10.5984	10.723	10.6148	10.723	12.723	14.8534	10.1178
404	2.59448	7.51773	7.70877	9.09754	9.11635	11.7108	16.7108	17.2108			404	9.85493	10.4276	10.0698	10.4276	12.4276	14.2374	9.88511
405.07	2.3372	7.69642	7.53957	8.6564	8.72086	11.0581	16.0581	16.5581			405.07	9.91597	10.2162	10.0678	10.2162	12.2162	14.1849	9.74112
406	2.21956	7.55567	7.28858	8.42559	8.26808	10.4876	15.4876	15.9876			406	9.71583	9.45884	9.61279	9.45884	11.4588	13.8338	9.36335
407.07	2.16015	7.07715	6.98225	8.36265	8.12292	10.2831	15.2831	15.7831			407.07	9.44969	8.91494	9.25596	8.91494	10.9149	13.0182	9.02219
408	2.37254	6.44728	6.05094	7.90024	7.68208	10.0546	15.0546	15.5546			408	8.66029	8.48377	9.259	8.48377	10.4838	12.2026	8.53711
409.07	2.21301	6.86197	5.99639	7.60379	7.31711	9.53011	14.5301	15.0301			409.07	8.93975	8.46627	9.0258	8.46627	10.4663	12.1433	8.33066
410	2.07779	6.25219	5.8342	7.19038	6.74788	8.82567	13.8257	14.3257			410	8.26615	7.8467	8.08974	7.8467	9.8467	12.1015	7.80046
411.06	2.01396	5.73298	5.44247	6.75517	6.47442	8.48838	13.4884	13.9884			411.06	7.87817	7.55685	7.24207	7.55685	9.55685	11.4105	7.73853
411.96	2.14519	5.22243	5.0536	6.27176	6.16194	8.30713	13.3071	13.8071			411.96	7.25868	7.11649	7.02578	7.11649	9.11649	10.9256	7.05208
413.03	2.03626	5.51454	5.05229	6.12013	6.31233	8.34859	13.3486	13.8486			413.03	7.44112	7.10399	7.12324	7.10399	9.10399	10.7254	6.9725
413.93	1.92657	5.05129	4.85867	5.95623	5.99779	7.92436	12.9244	13.4244			413.93	7.02176	6.68164	6.84315	6.68164	8.68164	10.7137	6.69489
415	1.97048	5.00023	4.31719	5.36631	5.34939	7.31987	12.3199	12.8199			415	6.84817	6.29634	6.35031	6.29634	8.29634	10.1377	6.75209
416.06	1.84794	4.53268	4.30857	5.17257	5.4162	7.26414	12.2641	12.7641			416.06	6.38367	6.04541	6.05012	6.04541	8.04541	9.91887	6.47773
416.96	1.85099	3.89932	3.77235	4.79754	5.2553	7.1063	12.1063	12.6063			416.96	5.84986	5.78384	5.84936	5.78384	7.78384	9.54236	6.3042
418.03	1.95054	2.96017	3.28654	4.57132	4.81995	6.77049	11.7705	12.2705			418.03	5.14407	5.49104	5.67683	5.49104	7.49104	9.18429	5.90378
418.93	2.1839	2.80791	2.67407	3.79041	3.92288	6.10678	11.1068	11.6068			418.93	4.86951	5.07768	5.27924	5.07768	7.07768	8.75769	5.30086
420	2.06159	3.00416	2.75917	3.81545	3.59593	5.65752	10.6575	11.1575			420	4.92442	4.85707	5.02291	4.85707	6.85707	8.69999	5.12166
421.07	1.92025	3.10562	2.89041	3.64562	3.61178	5.53203	10.532	11.032			421.07	4.87669	4.59494	4.62995	4.59494	6.59494	8.49841	4.89299
422	1.77107	2.95348	2.95703	3.64892	3.77	5.54107	10.5411	11.0411			422	4.55253	4.53948	4.47469	4.53948	6.53948	8.24413	4.72465
423.07	1.59904	2.88833	3.20295	3.70299	4.12025	5.7193	10.7193	11.2193			423.07	4.28351	4.4032	4.34296	4.4032	6.4032	8.2115	4.61849
424	1.39518	2.92546	3.37341	4.00467	4.22953	5.62471	10.6247	11.1247			424	4.35075	4.31317	4.46616	4.31317	6.31317	8.10706	4.62949
425.07	1.42529	2.63804	3.11434	3.82956	3.85602	5.28131	10.2813	10.7813			425.07	4.26429	4.17199	4.33619	4.17199	6.17199	7.78306	4.48262
426	1.62625	2.00556	2.45058	3.24445	2.94845	4.5747	9.5747	10.0747			426	3.65428	3.99864	4.02631	3.99864	5.99864	7.47103	4.02366
427.07	1.64872	1.56758	2.31803	3.14569	2.61879	4.26752	9.26752	9.76752			427.07	3.2102	3.76602	3.77531	3.76602	5.76602	7.47617	3.89134
428	1.64263	1.46552	2.21872	2.91269	2.41559	4.05821	9.05821	9.55821			428	3.15684	3.43138	3.62456	3.43138	5.43138	7.27211	3.58721
429.07	1.69132	1.53244	1.80007	2.54239	2.13113	3.82245	8.82245	9.32245			429.07	3.24903	3.16687	3.14576	3.16687	5.16686	6.88269	3.25883
430	1.71659	1.28921	1.65569	2.31658	2.05045	3.76704	8.76704	9.26704			430	2.91279	3.02767	2.83018	3.02767	5.02767	6.64159	2.81969
431.06	1.62357	1.31432	1.64457	2.22092	2.26106	3.88464	8.88464	9.38464			431.06	2.77504	2.87255	2.95466	2.87255	4.87255	6.62069	2.85054
431.96	1.46073	1.50995	1.37713	2.1618	2.53471	3.99543	8.99543	9.49543			431.96	2.91573	2.88673	2.91939	2.88673	4.88673	6.5354	3.00343
433.03	1.40579	1.66872	1.21887	1.965	2.41892	3.82471	8.82471	9.32471			433.03	2.95956	2.82979	2.55827	2.82979	4.82979	6.44167	3.08348
433.93	1.29084	1.52251	1.43198	2.26472	2.54183	3.83266	8.83266	9.33266			433.93	2.96827	3.03191	2.48414	3.03191	5.03191	6.44475	3.21928
435	1.44577	1.06183	1.19191	1.9529	2.07256	3.51833	8.51833	9.01833			435	2.53239	2.70793	2.41285	2.70793	4.70793	6.37698	3.05378
436.06	1.47056	0.759879	0.95635	1.69819	1.89929	3.36985	8.36985	8.86985			436.06	2.15756	2.40194	2.40643	2.40194	4.40194	6.18314	2.91641
436.96	1.39768	0.930022	1.02045	1.53964	1.75256	3.15024	8.15024	8.65024			436.96	2.1601	2.13945	2.54321	2.13945	4.13945	5.97482	2.68928
438.03	1.23008	0.956811	1.34858	1.60904	1.95215	3.18223	8.18223	8.68223			438.03	2.20175	2.15505	2.42513	2.15505	4.15505	5.80706	2.41235
438.93	1.24494	0.815441	1.12623	1.56181	1.79723	3.04217	8.04217	8.54217			438.93	2.09141	2.00014	2.14613	2.00014	4.00014	5.64019	2.34943
440	1.27597	0.664013	0.879228	1.34745	1.7056	2.98157	7.98157	8.48157			440	1.90656	1.83574	1.92239	1.83574	3.83574	5.46911	2.33718
441.06	1.24255	0.638885	0.676564	1.47174	1.47987	2.72242	7.72242	8.22242			441.06	1.91495	1.663	2.05076	1.663	3.663	5.36917	2.30097
441.96	1.27606	0.461078	0.529236	1.22146	1.23226	2.50833	7.50833	8.00833			441.96	1.68614	1.83054	1.91496	1.83054	3.83053	5.12949	2.1158
443.03	1.22506	0.424958	0.576357	1.30404	1.35196	2.57702	7.57702	8.07702			443.03	1.64484	2.09769	1.86015	2.09769	4.09769	5.38154	2.11665
443.93	1.21989	0.541589	0.67177	0.983645	1.41162	2.63151	7.63151	8.13151			443.93	1.5656	1.99322	1.92695	1.99322	3.99322	5.60287	1.91193
445	1.02401	0.591731	1.0816	1.31584	1.64625	2.67026	7.67026	8.17026			445	1.56109	1.74545	1.95509	1.74545	3.74545	5.6891	1.76606
446.06	0.969357	0.55222	0.969942	1.46548	1.46041	2.42976	7.42976	7.92976			446.06	1.56741	1.83545	1.88075	1.83545	3.83545	5.3001	2.02727
446.96	1.01519	0.286865	0.717889	1.4369	1.41975	2.43494	7.43494	7.93494			446.96	1.47186	1.74503	1.67407	1.74503	3.74503	5.28962	1.88965
448.03	1.185	1.3587	0.404569	0.893515	1.09883	2.28383	7.28383	7.78383			448.03	1.3587	1.47939	1.67386	1.47939	3.47939	5.07522	1.56627
Scrambled peptide
Wavelength(nm)	Blank	hRad54 alone	hRAD54+50nM Scrambled peptide	hRAD54+100nM Scrambled peptide	hRAD54+150nM Scrambled peptide	hRAD54+200nM Scrambled peptide	hRAD54+250nM Scrambled peptide	hRAD54+300nM Scrambled peptide		Wavelength(nm)	hRad54 alone
292.03	5.40753	20.2797	20.7869	17.1327	20.7869	22.7869	24.2869	26.1481		292.03	14.8722
292.96	5.31056	21.9449	22.684	18.4988	22.684	24.684	24.3421	28.8591		292.96	16.6344
294.06	5.51417	23.8157	24.5822	20.14	24.5822	26.5822	26.184	31.5702		294.06	18.3015
295	5.34634	25.8484	26.2324	21.6217	26.2324	28.2324	28.0822	34.4942		295	20.5021
295.93	5.26824	27.0304	28.1793	23.4389	28.1793	30.1793	29.7324	36.9365		295.93	21.7622
297.03	5.49216	28.8724	30.1423	25.1853	30.1423	32.1423	31.6793	39.6719		297.03	23.3802
297.96	5.70677	30.495	31.5033	27.5848	31.5033	33.5033	33.6423	41.8021		297.96	24.7882
299.06	5.66641	32.3063	32.8369	30.0533	32.8369	34.8369	35.0033	43.395		299.06	26.6399
300	5.31572	33.8282	35.0394	31.6931	35.0394	37.0394	36.3369	45.3552		300	28.5125
301.07	5.15919	36.0344	37.1077	32.716	37.1077	39.1077	38.5394	47.2083		301.07	30.8752
302	5.19557	38.437	38.8029	34.5743	38.8029	40.8029	40.6077	48.6866		302	33.2415
303.07	5.69136	40.4773	40.372	37.5941	40.372	42.372	42.3029	49.5188		303.07	34.7859
304	6.1123	42.7359	42.6706	40.0877	42.6706	44.6706	43.872	51.6941		304	36.6236
305.07	6.59218	44.2977	45.0828	41.5547	45.0828	47.0828	46.1706	53.766		305.07	37.7055
306	7.03752	46.7618	47.555	42.9612	47.555	49.555	48.5828	56.1961		306	39.7243
307.07	7.47293	49.538	49.2095	45.2947	49.2095	51.2095	51.055	58.282		307.07	42.0651
308	7.92994	51.6525	51.0395	48.2176	51.0395	53.0395	52.7095	60.2518		308	43.7226
309.07	8.11971	53.036	52.9261	50.088	52.9261	54.9261	54.5395	61.416		309.07	44.9163
310	8.08528	54.6546	54.4753	52.0585	54.4753	56.4753	56.4261	62.7348		310	46.5693
310.93	7.61574	56.1717	56.7457	53.6606	56.7457	58.7457	57.9753	63.8086		310.93	48.556
312.03	7.26371	58.6654	58.9148	56.1416	58.9148	60.9148	60.2457	64.6612		312.03	51.4017
312.96	6.50144	60.9397	60.299	58.2172	60.299	62.299	62.4148	65.7254		312.96	54.4383
314.06	5.68461	63.594	61.5435	60.2214	61.5435	63.5435	63.799	66.8427		314.06	57.9094
315	5.04204	63.7762	62.482	60.4957	62.482	64.482	65.0435	68.0135		315	58.7341
315.93	5.12543	65.0124	63.2861	60.9595	63.2861	65.2861	65.982	69.6939		315.93	59.887
317.03	5.19005	65.9481	63.7106	62.628	63.7106	65.7106	66.7861	70.6203		317.03	60.758
317.96	4.95312	69.7074	66.5314	64.3811	66.5314	68.5314	67.2106	70.2876		317.96	64.7543
319.06	4.71321	71.6312	68.3449	65.7397	68.3449	70.3449	70.0314	70.7805		319.06	66.918
320	4.47617	72.727	70.3546	67.2492	70.3546	72.3546	71.8449	70.8997		320	68.2509
321.07	4.59757	74.298	70.9179	68.7257	70.9179	72.9179	73.8546	71.7301		321.07	69.7004
322	4.68946	75.5774	71.3033	69.1894	71.3033	73.3033	74.4179	73.0448		322	70.888
323.07	4.62381	75.9945	70.4801	70.4597	70.4801	72.4801	74.8033	75.9198		323.07	71.3707
324	4.29509	75.358	71.7438	72.2049	71.7438	73.7438	73.9801	75.5935		324	71.0629
325.07	4.28561	77.6299	73.4715	73.2601	73.4715	75.4715	75.2438	74.9521		325.07	73.3442
326	4.32152	78.2654	75.2407	74.2188	75.2407	77.2407	76.9715	74.7798		326	73.9439
327.07	4.53976	78.5343	75.9583	75.2552	75.9583	77.9583	78.7407	75.0269		327.07	73.9945
328	4.54901	77.9299	76.8803	75.9689	76.8803	78.8803	79.4583	75.2217		328	73.3809
329.07	4.36403	78.7245	76.9248	75.5086	76.9248	78.9248	80.3803	74.7331		329.07	74.3604
330	4.17101	79.2521	77.0775	76.4477	77.0775	79.0775	80.4248	75.3473		330	75.0811
330.93	4.45104	79.061	76.456	77.1808	76.456	78.456	80.5775	75.6955		330.93	74.61
332.03	4.78044	78.8964	76.7041	76.8943	76.7041	78.7041	79.956	75.4047		332.03	74.116
332.96	4.55089	79.7517	76.7031	75.5273	76.7031	78.7031	80.2041	74.935		332.96	75.2008
334.06	4.08346	80.4735	77.1644	76.0471	77.1644	79.1644	80.2031	74.7845		334.06	76.39
335	3.91608	79.6694	76.9765	76.7758	76.9765	78.9765	80.6644	74.9009		335	75.7533
335.93	4.1392	79.5909	76.775	76.7909	76.775	78.775	80.4765	74.9055		335.93	75.4517
337.03	4.25772	79.2197	76.305	75.7709	76.305	78.305	80.275	74.5572		337.03	74.962
337.96	4.13223	79.0031	75.5987	74.977	75.5987	77.5987	79.805	74.6057		337.96	74.8708
339.06	3.92803	78.7049	75.7695	76.1756	75.7695	77.7695	79.0987	74.9704		339.06	74.7769
340	3.70092	79.0353	75.847	76.0563	75.847	77.847	79.2695	74.5309		340	75.3344
341.07	3.85048	78.5947	75.3737	76.8801	75.3737	77.3737	79.347	74.2749		341.07	74.7442
342	4.20921	77.7033	74.7064	75.6223	74.7064	76.7064	78.8737	73.459		342	73.4941
343.07	4.49694	76.3797	74.6138	76.2335	74.6138	76.6138	78.2064	74.0427		343.07	71.8828
344	4.25783	75.7048	73.4789	74.897	73.4789	75.4789	78.1138	71.15		344	71.4469
345.07	4.33704	76.0158	73.1662	74.8786	73.1662	75.1662	76.9789	69.9798		345.07	71.6787
346	4.23792	75.6795	73.0344	73.472	73.0344	75.0344	76.6662	68.1222		346	71.4416
347.07	4.38631	74.963	72.1489	71.9729	72.1489	74.1489	76.5344	68.4995		347.07	70.5767
348	4.14501	75.7483	69.8127	72.162	69.8127	71.8127	75.6489	67.4388		348	71.6033
349.07	4.22744	75.3938	69.1802	72.5353	69.1802	71.1802	73.3127	66.1532		349.07	71.1664
350	4.16766	73.3381	69.0048	71.8074	69.0048	71.0048	72.6802	65.2843		350	69.1704
351.07	4.16584	71.6091	68.4066	69.2865	68.4066	70.4066	72.5048	65.1702		351.07	67.4433
352	4.15731	70.966	67.3407	68.2021	67.3407	69.3407	71.9066	65.5404		352	66.8087
353.07	4.1647	69.7967	66.1074	67.5191	66.1074	68.1074	70.8407	64.7778		353.07	65.632
354	4.15686	68.1817	64.5691	66.3199	64.5691	66.5691	69.6074	63.6275		354	64.0249
355.07	4.37875	67.2098	63.1063	64.6908	63.1063	65.1063	68.0691	61.9027		355.07	62.8311
356	4.48865	66.3449	61.6446	63.4936	61.6446	63.6446	66.6063	60.7629		356	61.8562
357.07	4.24722	64.9711	60.205	63.3614	60.205	62.205	65.1446	59.6479		357.07	60.7239
358	4.05191	62.7971	59.1863	61.359	59.1863	61.1863	63.705	58.0214		358	58.7452
359.07	4.51153	61.086	58.1043	60.1969	58.1043	60.1043	62.6863	56.3578		359.07	56.5745
360	4.60399	59.5666	57.2998	59.3	57.2998	59.2998	61.6043	55.2952		360	54.9626
361.07	4.51982	59.0312	56.328	59.0626	56.328	58.328	60.7998	54.2229		361.07	54.5114
362	4.31023	57.5179	56.0419	57.0893	56.0419	58.0419	59.828	52.4661		362	53.2077
363.07	4.53892	56.1838	54.8882	55.6887	54.8882	56.8882	59.5419	51.25		363.07	51.6448
364	4.50847	53.6708	53.4607	53.9593	53.4607	55.4607	58.3882	50.3486		364	49.1623
365.07	4.32325	52.8668	51.3003	51.9388	51.3003	53.3003	56.9607	50.3052		365.07	48.5435
366	4.04514	51.7962	49.5636	50.4228	49.5636	51.5636	54.8003	48.6244		366	47.751
367.07	4.11813	52.1667	47.9083	49.2944	47.9083	49.9083	53.0636	47.1967		367.07	48.0486
368	4.24774	50.7444	46.3632	48.0192	46.3632	48.3632	51.4083	45.1506		368	46.4966
369.07	4.15427	47.9443	45.6314	46.9093	45.6314	47.6314	49.8632	44.7404		369.07	43.7901
370	4.14315	45.2264	44.497	45.7135	44.497	46.497	49.1314	43.3075		370	41.0833
371.07	4.04539	44.1498	43.3918	44.2379	43.3918	45.3918	47.997	41.9125		371.07	40.1044
372	3.8262	43.7134	41.9382	42.0648	41.9382	43.9382	46.8918	40.294		372	39.8872
373.07	3.83032	42.4971	41.346	40.2647	41.346	43.346	45.4382	38.941		373.07	38.6668
374	3.77612	41.4361	39.4701	38.736	39.4701	41.4701	44.846	37.3344		374	37.66
375.07	3.84539	40.3433	38.0654	38.0071	38.0654	40.0654	42.9701	35.9713		375.07	36.4979
376	3.70324	38.7652	36.9052	36.8646	36.9052	38.9052	41.5654	34.6743		376	35.0619
377.07	3.77782	37.0102	36.1543	35.8879	36.1543	38.1543	40.4052	33.807		377.07	33.2324
378	3.83971	35.3149	34.5138	34.9961	34.5138	36.5138	39.6543	33.1087		378	31.4752
379.07	4.03261	33.9591	33.6599	34.3937	33.6599	35.6599	38.0138	32.2112		379.07	29.9265
380	3.90507	32.9213	32.5554	32.5942	32.5554	34.5554	37.1599	30.8767		380	29.0163
381.07	3.69538	32.1141	31.2527	31.4583	31.2527	33.2527	36.0554	29.6091		381.07	28.4187
382	3.6809	30.7907	29.5327	30.0815	29.5327	31.5327	34.7527	29.2307		382	27.1098
383.07	3.85999	29.5995	28.8154	29.2081	28.8154	30.8154	33.0327	28.5508		383.07	25.7395
384	3.84273	28.3891	28.2301	27.7752	28.2301	30.2301	32.3154	27.2018		384	24.5464
385.07	3.80257	27.633	27.0699	27.2383	27.0699	29.0699	31.7301	25.5668		385.07	23.8304
386	3.63593	26.6483	26.0289	26.2981	26.0289	28.0289	30.5699	24.8461		386	23.0123
387.07	3.3748	25.856	24.7577	25.0927	24.7577	26.7577	29.5289	24.0856		387.07	22.4812
388	3.02747	24.2015	23.7681	23.8343	23.7681	25.7681	28.2577	22.9665		388	21.1741
389.07	2.91948	22.926	22.4607	22.8121	22.4607	24.4607	27.2681	21.7042		389.07	20.0065
390	3.05202	22.3304	22.0078	22.3016	22.0078	24.0078	25.9607	21.5464		390	19.2784
391.06	3.11977	22.2831	21.113	21.2523	21.113	23.113	25.5078	21.3879		391.06	19.1633
391.96	3.15104	20.9473	20.0864	20.5994	20.0864	22.0864	24.613	20.5371		391.96	17.7963
393.03	3.09414	19.9715	19.1943	19.7495	19.1943	21.1943	23.5864	19.4588		393.03	16.8774
393.93	2.95941	19.1585	18.2505	18.9441	18.2505	20.2505	22.6943	18.5452		393.93	16.1991
395	2.90195	18.7028	17.8227	18.0489	17.8227	19.8227	21.7505	17.4821		395	15.8008
396.06	2.86116	17.4191	16.8835	17.4539	16.8835	18.8835	21.3227	16.1541		396.06	14.5579
396.96	2.73387	16.7006	16.5266	17.0834	16.5266	18.5266	20.3835	15.6393		396.96	13.9667
398.03	2.46994	16.3319	15.7479	16.3653	15.7479	17.7479	20.0266	15.2382		398.03	13.8619
398.93	2.52538	15.8526	15.7159	15.5578	15.7159	17.7159	19.2479	15.1519		398.93	13.3272
400	2.62816	15.4729	15.2192	14.7408	15.2192	17.2192	19.2159	15.0155		400	12.8447
401.07	2.62399	14.7389	14.8622	14.5341	14.8622	16.8622	18.7192	14.3904		401.07	12.1149
402	2.5859	14.0688	13.9623	13.9572	13.9623	15.9623	18.3622	13.4448		402	11.4829
403.07	2.6089	13.2073	13.3319	13.2237	13.3319	15.3319	17.4623	12.7267		403.07	10.5984
404	2.59448	12.4494	13.0221	12.6643	13.0221	15.0221	16.8319	12.4796		404	9.85493
405.07	2.3372	12.2532	12.5534	12.405	12.5534	14.5534	16.5221	12.0783		405.07	9.91597
406	2.21956	11.9354	11.6784	11.8323	11.6784	13.6784	16.0534	11.5829		406	9.71583
407.07	2.16015	11.6098	11.0751	11.4161	11.0751	13.0751	15.1784	11.1823		407.07	9.44969
408	2.37254	11.0328	10.8563	11.6315	10.8563	12.8563	14.5751	10.9096		408	8.66029
409.07	2.21301	11.1528	10.6793	11.2388	10.6793	12.6793	14.3563	10.5437		409.07	8.93975
410	2.07779	10.3439	9.92449	10.1675	9.92449	11.9245	14.1793	9.87825		410	8.26615
411.06	2.01396	9.89214	9.57081	9.25603	9.57081	11.5708	13.4245	9.75249		411.06	7.87817
411.96	2.14519	9.40388	9.26168	9.17098	9.26168	11.2617	13.0708	9.19727		411.96	7.25868
413.03	2.03626	9.47737	9.14025	9.1595	9.14025	11.1402	12.7617	9.00876		413.03	7.44112
413.93	1.92657	8.94834	8.60822	8.76972	8.60822	10.6082	12.6402	8.62147		413.93	7.02176
415	1.97048	8.81865	8.26682	8.32078	8.26682	10.2668	12.1082	8.72257		415	6.84817
416.06	1.84794	8.23161	7.89335	7.89806	7.89335	9.89335	11.7668	8.32567		416.06	6.38367
416.96	1.85099	7.70086	7.63484	7.70036	7.63484	9.63484	11.3934	8.15519		416.96	5.84986
418.03	1.95054	7.09461	7.44159	7.62737	7.44159	9.44159	11.1348	7.85432		418.03	5.14407
418.93	2.1839	7.0534	7.26158	7.46314	7.26158	9.26158	10.9416	7.48476		418.93	4.86951
420	2.06159	6.98601	6.91866	7.0845	6.91866	8.91866	10.7616	7.18325		420	4.92442
421.07	1.92025	6.79694	6.51519	6.55021	6.51519	8.51519	10.4187	6.81324		421.07	4.87669
422	1.77107	6.32359	6.31055	6.24576	6.31055	8.31055	10.0152	6.49572		422	4.55253
423.07	1.59904	5.88255	6.00224	5.942	6.00224	8.00224	9.81055	6.21753		423.07	4.28351
424	1.39518	5.74593	5.70835	5.86134	5.70835	7.70835	9.50224	6.02468		424	4.35075
425.07	1.42529	5.68958	5.59728	5.76148	5.59728	7.59728	9.20835	5.90791		425.07	4.26429
426	1.62625	5.28053	5.62489	5.65256	5.62489	7.62489	9.09728	5.64991		426	3.65428
427.07	1.64872	4.85893	5.41474	5.42403	5.41474	7.41474	9.12489	5.54007		427.07	3.2102
428	1.64263	4.79946	5.07401	5.26719	5.07401	7.07401	8.91474	5.22984		428	3.15684
429.07	1.69132	4.94035	4.85818	4.83708	4.85818	6.85818	8.57401	4.95015		429.07	3.24903
430	1.71659	4.62938	4.74426	4.54677	4.74426	6.74426	8.35818	4.53628		430	2.91279
431.06	1.62357	4.39862	4.49613	4.57824	4.49613	6.49613	8.24426	4.47411		431.06	2.77504
431.96	1.46073	4.37646	4.34746	4.38011	4.34746	6.34746	7.99613	4.46416		431.96	2.91573
433.03	1.40579	4.36535	4.23558	3.96406	4.23558	6.23558	7.84746	4.48927		433.03	2.95956
433.93	1.29084	4.25911	4.32274	3.77497	4.32274	6.32274	7.73558	4.51011		433.93	2.96827
435	1.44577	3.97815	4.1537	3.85862	4.1537	6.1537	7.82274	4.49955		435	2.53239
436.06	1.47056	3.62812	3.8725	3.87699	3.8725	5.8725	7.6537	4.38697		436.06	2.15756
436.96	1.39768	3.55778	3.53714	3.94089	3.53714	5.53714	7.3725	4.08696		436.96	2.1601
438.03	1.23008	3.43183	3.38513	3.65521	3.38513	5.38513	7.03714	3.64243		438.03	2.20175
438.93	1.24494	3.33635	3.24509	3.39107	3.24509	5.24509	6.88513	3.59437		438.93	2.09141
440	1.27597	3.18253	3.11171	3.19836	3.11171	5.11171	6.74509	3.61316		440	1.90656
441.06	1.24255	3.1575	2.90555	3.29331	2.90555	4.90555	6.61171	3.54352		441.06	1.91495
441.96	1.27606	2.9622	3.1066	3.19102	3.1066	5.1066	6.40555	3.39187		441.96	1.68614
443.03	1.22506	2.8699	3.32275	3.08521	3.32275	5.32275	6.6066	3.34171		443.03	1.64484
443.93	1.21989	2.78548	3.21311	3.14684	3.21311	5.21311	6.82275	3.13182		443.93	1.5656
445	1.02401	2.5851	2.76946	2.9791	2.76946	4.76946	6.71311	2.79007		445	1.56109
446.06	0.969357	2.53676	2.8048	2.85011	2.8048	4.8048	6.26946	2.99663		446.06	1.56741
446.96	1.01519	2.48705	2.76022	2.68926	2.76022	4.76022	6.3048	2.90483		446.96	1.47186
448.03	1.185	2.5437	2.66438	2.85885	2.66438	4.66438	6.26022	2.75126		448.03	1.3587

## Sheet: Fig 2D
Immunoflorescence
Number of foci/cell
RAD54 foci (BLM CPP)	RAD54 foci (Sc CPP)		RAD51 foci (BLM CPP)	RAD51 foci (Sc CPP)
12	9		11	6
14	2		10	5
16	7		15	7
11	6		14	5
18	10		13	4
14	11		12	8
15	6		11	9
17	7		10	3
16	9		11	8
19	10		10	9
17	4		9	11
21	6		8	4
16	7		9	8
13	9		11	7
15	8		12	9
18	7		13	3
16	6		11	6
15	7		10	5
15	5		10	8
11	7		10	5
12	6		11	4
16	7		12	7
13	10		11	9
16	4		9	3
19	6		5	8
17	7		9	9
21	9		10	10
16	8		8	4
12	7		9	6
15	6		10	7
17	9		12	9
15	6		12	0
14	10		14	11
16	7		16	10
11	5		7	7
18	8		15	8
12	7		14	5
15	4		16	16
18	2		15	12
14	7		11	6
11	11		8	8
11	6		15	7
16	7		16	9
15	9		13	12
15	6		16	14

## Sheet: Fig 2H
		Gamma H2AX foci
		Number of foci/cell
	Asyn	HU	BLM_CPP (6hrs post HU)	SCM_CPP (6hrs post HU)
	4	22	13	40
	4	40	12	41
	8	36	10	44
	7	41	9	30
	9	40	11	42
	6	38	14	40
	4	31	16	36
	2	28	18	29
	8	27	22	33
	1	41	9	35
	3	21	12	30
	2	28	11	41
	6	20	8	42
	3	24	11	42
	0	16	12	16
	0	19	14	12
	3	28	12	14
	2	32	13	17
	0	40	11	28
	8	42	12	24
	10	23	14	32
	3	22	12	36
	2	24	11	38
	5	21	12	44
	1	48	9	30
	6	41	11	42
	4	36	12	40
	2	38	11	36
	6	41	10	29
	1	32	11	33
	4	41	14	35
	7	30	12	30
	2	32	11	41
	3	28	12	42
	3	42	10	16
	7	36	12	18
	8	28	12	26
	3	29	13	28
	4	31	18	29
	0	31	19	35
	6	28	21	33
	0	27	20	21
	9	26	11	23
	3	25	10	25
	3	32	11	19
	5	41	12	31
	1	40	9	28
	6	28	8	33
	7	34	13	24
	2	23	9	36
	2	22	12	32
	8	24	13	24
	7	21	11	32
	1	48	12	42
	2	41	10	41
	4	36	16	44
	5	38	18	30
	9	41	22	35
	3	32	9	33
	3	36	12	30
	2	41	11	38
	1	40	8	42
	0	38	11	40
	8	31	12	36
	6	19	14	31
	9	28	13	14
	1	32	18	17
	0	40	19	28
	2	42	21	29
	4	41	20	33
	4	40	11	41
	1	28	11	42
	2	28	12	42
	0	41	9	16
	3	21	13	12
	1	28	12	30
	6	20	10	41
	3	22	11	29
	6	40	12	33
	4	41	10	35
	7	30	9	29
	5	32	11	42
	2	28	12	16
	3	42	10	18
	6	36	12	26
	2	22	12	28
	4	24	9	36
	2	26	12	38
	5	24	11	44
	1	16	10	30
	0	28	12	21
	4	21	14	23
Average	3.81522	31.5326	12.4674	31.4348
SD	2.64338	7.94549	3.24613	8.71566

## Sheet: Fig 2I
Comet assay
Arbitary units
	Asynchronous				HU				BLM CPP				Sc CPP
	R1	R2	R3		R1	R2	R3		R1	R2	R3		R1	R2	R3
	478.45	406.55	777.88		2892.65	2437.9	2654.88		899.56	1300.76	845.66		2356.77	2404.6	2567.89
	644.62	555.78	782.7		3056.68	2244.66	1766.78		1354.78	1001.56	707.46		2556.34	2120.56	2260.6
	666.48	304.78	680.45		2466.8	2954.88	2100.66		1576.9	1105.77	645.89		2002.66	2683.29	2468.89
	566.74	487.56	802.66		3106.78	1967.55	2465.78		1266.78	1265.89	977.6		2178.56	2268.23	2566.88
	593.56	330.66	877.55		2466.55	2160.63	2006.9		1378.87	906.78	945.67		2277.66	2354.78	2306.78
Average	589.97	417.066	784.248		2797.89	2353.12	2199		1295.38	1116.15	824.456		2274.4	2366.29	2434.21

## Sheet: Fig 2J
	MTT assay
			Percentage of viable cells						Percentage of viable cells						Percentage of viable cells						Percentage of viable cells						Percentage of viable cells						Percentage of viable cells
	CDDP (nM)	GM03509 GFP				Avg			GM03509 GFP + BLM CPP			Avg		GM03509 GFP + Sc CPP				Avg		GM03509 GFP-BLM				Avg		GM03509 GFP-BLM + BLM CPP				Avg		GM03509 GFP-BLM + Sc CPP				Avg
	0	100	100	100	100	100		100	97.5	100	100	99.375		97.5	100	97.8261	100	98.8315		100	100	100	100	100		100	100	100	100	100		100	100	100	100	100
	1	73.1707	73.3333	63.678	78.834	72.254		79.4872	84.6154	86.6667	87.234	84.5008		73.1707	75.6098	77.7778	76.7442	75.8256		94.2857	93.3333	91.87	95.576	93.7663		96.9697	94.4444	93.4783	93.617	94.6274		92.1053	92.3077	93.0233	90.2439	91.92
	2	55	57.1429	64.78	63.65	60.1432		64.8649	68.421	76.7442	77.7778	71.952		56.4103	58.9744	60.9756	61.9048	59.5662		89.2857	88.3721	86.78	86.543	87.7452		92.8571	90	90.6977	91.1111	91.1665		91.4286	89.1892	83.3333	83.7209	86.918
	3	51.2195	54.054	49.78	48.77	50.9559		60.6061	60	71.4286	67.4419	64.8691		50	53.8462	58.3333	55.2632	54.3607		78.5714	79.5455	77.8	76.59	78.1267		79.2857	79.3103	81.8182	83.7209	81.0338		87.8788	83.7838	81.579	80.4878	83.4323
	4	45.7143	42.8571	38.79	40.765	42.0316		54.8387	54.5455	66.6667	66.6667	60.6794		42.8571	44.1176	45.4545	47.2222	44.9129		77.7778	76.1905	76	75.7	76.4171		77.7778	78.5714	78.5714	76.1905	77.7778		75.8621	78.125	75.6757	73.6842	75.8367
	5	40	35.2941	38.98	36.78	37.7635		48.2759	46.875	63.1579	63.1579	55.3667		30	36.6667	32.3529	37.1429	34.0406		73.0769	71.0526	70.42	73.66	72.0524		73.0769	72	70.7317	73.8095	72.4045		73.0769	72.4138	69.697	72.2222	71.8525

## Sheet: Fig 2K
MTT assay
		Percentage of viable cells					Percentage of viable cells					Percentage of viable cells					Percentage of viable cells					Percentage of viable cells					Percentage of viable cells
CPT (nM)	GM03509 GFP-BLM			Avg		GM03509 GFP-BLM + BLM CPP			Avg		GM03509 GFP-BLM + Sc CPP			Avg		GM03509 GFP			Avg		GM03509 GFP + BLM CPP			Avg		GM03509 GFP + Sc CPP			Avg
0	100	100	100	100		97.561	100	100	99.187		100	100	100	100		100	100	100	100		100	100	100	100		97.3684	100	100	99.1228
10	93.4783	96.9697	90.5467	93.6649		93.9394	94.1176	91.3043	93.1205		89.4737	90.4762	90.4762	90.142		65.9091	66.6667	60	64.1919		84.2105	83.7838	90.0909	86.0284		67.5	68.2927	68.8889	68.2272
50	83.7209	85.7143	81.4522	83.6291		89.2857	89.6552	86.0465	88.3291		82.8571	85.7143	82.5	83.6905		50	56.7568	51.562	52.7729		70.5882	69.697	80	73.4284		56.7568	57.8947	50	54.8838
100	82.0513	82.1429	80.9471	81.7137		85.7143	83.3333	84.6154	84.5543		78.125	80.6452	75.6757	78.1486		47.2222	52.7778	45.6	48.5333		65.625	67.7419	60.7059	64.6909		54.2857	52.7778	48.5714	51.8783
150	77.7778	75	78.8951	77.2243		74.0741	73.0769	77.7778	74.9763		72.4138	75.8621	70.5882	72.9547		45.4545	50	48.341	47.9318		62.069	60.7143	55.2903	59.3579		48.4849	45.4545	46.875	46.9381
200	68.5714	69.2308	73.5	70.4341		68	64	71.4286	67.8095		62.963	65.3846	67.7419	65.3632		29.0323	31.0345	26.3492	28.8053		51.8518	46.1538	48.3871	48.7976		27.5862	29.0323	25.8065	27.475

[truncated: 62 more sheets: Fig 3B, Fig 3C, Fig 3E, Fig 3F, Fig 3G, Fig 3H, Fig 3I, Fig 3J, Fig 4D, Fig 4E, Fig 4F, Fig 4G, Fig 4H, Fig 5A, Fig 5B, Fig 5C, Fig 5D, Fig 5E, Fig 5F, Fig 6A …]
